# Supplementary material for: QSPR Modeling and Experimental Determination of the Antioxidant Activity of Some Polycyclic Compounds in the Radical-Chain Oxidation Reaction of Organic Substrates
Source: Molecules. 2022 Oct 2;27(19):6511. doi: 10.3390/molecules27196511 (PMC9572093; doi:10.3390/molecules27196511)
Supplement: Supplementary file 1 [file molecules-27-06511-s001.zip]

Archive with 1 entries (1 files):
- molecules-1906655-supplementary.pdf
